# Supplementary material for: Promegestone Prevents Lipopolysaccharide-Induced Cervical Remodeling in Pregnant Mice
Source: Cells. 2025 Feb 7;14(4):242. doi: 10.3390/cells14040242 (PMC11853409; doi:10.3390/cells14040242)
Supplement: Supplementary file 1 [file cells-14-00242-s001.zip]

Archive with 1 entries (1 files):
- cells-3459253-supplementary.pdf
